# Supplementary material for: Deep Red Photoluminescence from Cr3+ in Fluorine-Doped Lithium Aluminate Host Material
Source: Materials (Basel). 2024 Jan 10;17(2):338. doi: 10.3390/ma17020338 (PMC10817566; doi:10.3390/ma17020338)
Supplement: Supplementary file 1 [file materials-17-00338-s001.zip]

Archive with 1 entries (1 files):
- materials-2777862-supplementary.pdf
